# Supplementary material for: ASPH Is a Metastatic Factor and Therapeutic Target in Chondrosarcoma
Source: Cancers (Basel). 2025 Mar 12;17(6):951. doi: 10.3390/cancers17060951 (PMC11939963; doi:10.3390/cancers17060951)
Supplement: Supplementary file 1 [file cancers-17-00951-s001.zip]

Archive with 1 entries (1 files):
- cancers-3386111-supplementary.pdf
